# Supplementary material for: Reductive Hydrogenation of Sulfido-Bridged Tantalum Alkyl Complexes: A Mechanistic Insight
Source: Inorg Chem. 2023 Jun 15;62(26):10100–9. doi: 10.1021/acs.inorgchem.3c00043 (PMC10324320; doi:10.1021/acs.inorgchem.3c00043)
Supplement: Supplementary file 1 — ic3c00043_si_001.xyz [file ic3c00043_si_001.xyz]

82
2	G: -2232.4225960 a.u.
C         -3.42803        1.71375        0.87741
C         -3.18486        1.88096       -0.51951
C         -1.94324        2.55922       -0.67374
C         -1.41451        2.80560        0.63033
C         -2.33375        2.28021        1.59686
C         -4.66807        1.15898        1.49686
H         -4.44940        0.61410        2.41936
H         -5.18552        0.48115        0.81661
H         -5.35788        1.97266        1.75030
C         -4.10105        1.50895       -1.64013
H         -4.80973        0.73206       -1.34949
H         -3.54434        1.13225       -2.50170
H         -4.66961        2.38856       -1.96588
C         -1.36478        3.03864       -1.96504
H         -1.75372        4.03469       -2.20830
H         -1.61592        2.36476       -2.78708
H         -0.27525        3.10189       -1.91658
C         -0.19298        3.60708        0.95080
H          0.50829        3.62450        0.11315
H          0.32965        3.21071        1.82511
H         -0.47043        4.64593        1.16777
C         -2.24668        2.46333        3.07738
H         -2.70899        3.41215        3.37629
H         -1.20725        2.47019        3.41365
H         -2.75707        1.65740        3.61038
C          2.34519       -2.27615        1.60215
C          1.40700       -2.80408        0.65614
C          1.91063       -2.56480       -0.65820
C          3.15716       -1.88877       -0.53205
C          3.42934       -1.71937        0.85958
C          2.28310       -2.44975        3.08511
H          1.24961       -2.44524        3.43934
H          2.81026       -1.64529        3.60387
H          2.74225       -3.40070        3.38228
C          0.19222       -3.60269        1.00816
H          0.47969       -4.63046        1.26160
H         -0.51029       -3.65722        0.17333
H         -0.33219       -3.17959        1.86885
C          1.30162       -3.04342       -1.93573
H          1.54838       -2.37864       -2.76633
H          0.21221       -3.08985       -1.86763
H          1.67129       -4.04673       -2.17905
C          4.04921       -1.51519       -1.67170
H          4.75862       -0.73323       -1.39619
H          3.47243       -1.14283       -2.52197
H          4.61657       -2.39153       -2.00814
C          4.68880       -1.18168        1.45403
H          5.36575       -2.00690        1.70483
H          4.49601       -0.62375        2.37451
H          5.20891       -0.52124        0.75918
S          0.01911        0.02320       -1.44092
S         -0.01031       -0.00839        2.24073
Ta        -1.37867        0.46380        0.39141
Ta         1.38559       -0.45618        0.40574
C          2.70395        1.27779        0.51552
H          3.21196        1.27964        1.48863
C          3.63662        1.65125       -0.58599
C          5.00652        1.84090       -0.35009
C          3.17530        1.83292       -1.89991
C          5.88503        2.15313       -1.38556
H          5.38564        1.75117        0.66521
C          4.04726        2.15928       -2.93226
H          2.11793        1.68991       -2.10816
C          5.41176        2.30838       -2.68581
H          6.94231        2.28541       -1.17067
H          3.65942        2.28791       -3.93959
H          6.09441        2.55171       -3.49489
H          1.89486        2.02151        0.59092
C         -2.68366       -1.28100        0.46618
H         -1.86610       -2.01701        0.52455
H         -3.18547       -1.30409        1.44231
C         -3.61779       -1.64713       -0.63531
C         -3.16089       -1.80014       -1.95433
C         -4.98344       -1.85902       -0.39454
C         -4.03393       -2.12323       -2.98682
H         -2.10656       -1.63797       -2.16509
C         -5.86313       -2.16777       -1.42998
H         -5.35784       -1.79008        0.62422
C         -5.39467       -2.29651       -2.73488
H         -3.65039       -2.23064       -3.99826
H         -6.91726       -2.31837       -1.21169
H         -6.07821       -2.53791       -3.54376
84
A	G: -2233.5703970 a.u.
C         -2.59369        1.86598        1.51120
C         -3.06037        2.11367        0.18391
C         -1.96293        2.67133       -0.56888
C         -0.86083        2.82991        0.32345
C         -1.23758        2.31921        1.59133
C         -3.39662        1.33022        2.65142
H         -2.80498        0.64331        3.26276
H         -4.27010        0.78511        2.28949
H         -3.74937        2.14384        3.29688
C         -4.47452        2.01832       -0.29509
H         -5.03090        1.23479        0.22027
H         -4.53020        1.80145       -1.36512
H         -4.98575        2.97330       -0.12323
C         -2.02255        3.22643       -1.95707
H         -2.25308        4.29913       -1.93726
H         -2.79530        2.73547       -2.55446
H         -1.06779        3.09423       -2.47269
C          0.39386        3.55817       -0.03637
H          0.92480        3.08043       -0.86376
H          1.07813        3.63887        0.81015
H          0.14240        4.57722       -0.35226
C         -0.42278        2.36376        2.84091
H         -0.55764        3.33284        3.33630
H          0.64224        2.22909        2.64019
H         -0.72633        1.58050        3.53760
C          2.15289       -2.73298        1.04849
C          1.45595       -2.95890       -0.18332
C          2.23746       -2.40651       -1.24627
C          3.39173       -1.80952       -0.67137
C          3.33736       -2.00683        0.74254
C          1.77656       -3.28537        2.38380
H          0.69163       -3.34377        2.49833
H          2.15767       -2.66207        3.19635
H          2.18994       -4.29347        2.50727
C          0.18677       -3.73469       -0.34540
H          0.40349       -4.79409       -0.52833
H         -0.39991       -3.36432       -1.19058
H         -0.43701       -3.66089        0.54792
C          1.96515       -2.55213       -2.70718
H          2.35119       -1.70057       -3.27210
H          0.89416       -2.62045       -2.90933
H          2.44437       -3.46113       -3.09023
C          4.52860       -1.22599       -1.44607
H          5.13489       -0.54897       -0.84278
H          4.17841       -0.66210       -2.31345
H          5.17621       -2.03325       -1.80990
C          4.40087       -1.63309        1.72163
H          5.08991       -2.47257        1.87166
H          3.97755       -1.37581        2.69639
H          4.98419       -0.78060        1.36957
S          0.26645        0.11891       -1.73522
S         -0.26948       -0.74992        1.77591
Ta        -1.41485        0.45841       -0.00433
Ta         1.35727       -0.64145        0.16269
C          2.59875        0.99237        0.87790
H          2.89600        0.79255        1.91473
C          3.72044        1.57784        0.09322
C          4.98089        1.78396        0.67411
C          3.56014        1.94508       -1.25264
C          6.04340        2.30209       -0.06265
H          5.12493        1.53886        1.72406
C          4.61439        2.47803       -1.98615
H          2.59886        1.77683       -1.73211
C          5.86726        2.65027       -1.39969
H          7.00989        2.44225        0.41439
H          4.45947        2.74859       -3.02743
H          6.69379        3.05582       -1.97595
H          1.75992        1.70350        0.92534
C         -2.85028       -1.26618        0.33695
H         -2.19436       -2.02262       -0.13337
H         -2.87214       -1.51745        1.40161
C         -4.21535       -1.36766       -0.24485
C         -4.43023       -1.54326       -1.62306
C         -5.35536       -1.28362        0.57109
C         -5.71257       -1.58748       -2.16085
H         -3.57136       -1.65961       -2.28248
C         -6.64052       -1.32235        0.03726
H         -5.22383       -1.19169        1.64712
C         -6.82951       -1.46475       -1.33569
H         -5.84039       -1.72631       -3.23155
H         -7.49928       -1.24749        0.69973
H         -7.83092       -1.49604       -1.75497
H         -2.12993        0.47738       -1.80174
H         -2.77572        0.25462       -1.36385
84
TSAB	G: -2233.5576455 a.u.
C         -2.25980        2.21787        1.46739
C         -2.92204        2.31274        0.20273
C         -1.95817        2.74668       -0.77163
C         -0.72079        2.95642       -0.09422
C         -0.90168        2.63056        1.27930
C         -2.87592        1.89463        2.79008
H         -2.18278        1.32473        3.41433
H         -3.78732        1.30258        2.67478
H         -3.14549        2.81210        3.32806
C         -4.38462        2.13601       -0.05196
H         -4.85503        1.51170        0.70887
H         -4.57571        1.66412       -1.01942
H         -4.88748        3.11005       -0.04532
C         -2.23226        3.08661       -2.20152
H         -2.41608        4.16226       -2.31543
H         -3.10965        2.55260       -2.57308
H         -1.38667        2.81674       -2.83889
C          0.49884        3.53073       -0.73681
H          0.64293        3.12142       -1.73899
H          1.40769        3.33264       -0.16659
H          0.39124        4.61813       -0.82838
C          0.07258        2.82141        2.39720
H         -0.36247        3.48751        3.15046
H          1.00066        3.27908        2.04966
H          0.31639        1.87303        2.88573
C          1.97845       -2.79806        1.14284
C          1.24556       -3.01184       -0.07033
C          2.04321       -2.54628       -1.16290
C          3.24518       -2.01264       -0.62692
C          3.20402       -2.16415        0.79327
C          1.59451       -3.28630        2.50109
H          0.51093       -3.26766        2.63899
H          2.03343       -2.66667        3.28687
H          1.94224       -4.31592        2.64815
C         -0.08024       -3.69632       -0.19154
H          0.05301       -4.76142       -0.41653
H         -0.68207       -3.25949       -0.99394
H         -0.65119       -3.61229        0.73571
C          1.73157       -2.71824       -2.61290
H          2.16131       -1.91265       -3.21257
H          0.65417       -2.72051       -2.79221
H          2.14075       -3.66915       -2.97508
C          4.39898       -1.51852       -1.43818
H          5.05690       -0.86545       -0.86309
H          4.06364       -0.95327       -2.31077
H          4.99040       -2.37004       -1.79676
C          4.30930       -1.83536        1.74211
H          4.93776       -2.71732        1.91332
H          3.92383       -1.51193        2.71292
H          4.94701       -1.04148        1.34975
S          0.24763        0.08202       -1.71085
S         -0.33049       -0.63607        1.83899
Ta        -1.34028        0.60237        0.00726
Ta         1.30694       -0.68801        0.21599
C          2.65829        0.88512        0.86974
H          2.96027        0.69515        1.90719
C          3.80081        1.38132        0.05402
C          5.08601        1.50480        0.60326
C          3.63439        1.74427       -1.29233
C          6.16479        1.93695       -0.16491
H          5.23739        1.26331        1.65301
C          4.70613        2.19128       -2.05702
H          2.65010        1.64556       -1.74253
C          5.98210        2.28025       -1.50228
H          7.14987        2.01403        0.28798
H          4.54561        2.46078       -3.09779
H          6.82138        2.61871       -2.10298
H          1.86241        1.64511        0.91528
C         -3.11488       -1.00907        0.51559
H         -2.45857       -1.88513        0.46672
H         -3.22774       -0.72995        1.56533
C         -4.43618       -1.31754       -0.11875
C         -4.50047       -1.82936       -1.42293
C         -5.63985       -1.09567        0.56077
C         -5.72383       -2.10833       -2.02428
H         -3.57607       -2.01443       -1.96724
C         -6.86531       -1.37033       -0.03964
H         -5.61085       -0.71101        1.57817
C         -6.91368       -1.87669       -1.33646
H         -5.74785       -2.50871       -3.03426
H         -7.78562       -1.19178        0.51004
H         -7.86913       -2.09303       -1.80553
H         -2.41684        0.34213       -1.45363
H         -2.85723       -0.13525       -0.64877
69
B(singlet)	G: -1962.3913941 a.u.
C          4.15895       -0.04314       -0.20820
C          3.88688        0.69481        0.98896
C          3.17319        1.87079        0.63654
C          2.96457        1.83795       -0.78273
C          3.61418        0.67185       -1.30898
C          4.93068       -1.32017       -0.29299
H          4.57937       -1.94250       -1.11979
H          4.83418       -1.90284        0.62571
H          5.99594       -1.11758       -0.45631
C          4.31931        0.31710        2.36857
H          4.39635       -0.76708        2.47641
H          3.60989        0.67626        3.11823
H          5.29931        0.75145        2.59976
C          2.79906        2.99017        1.55242
H          3.60913        3.72743        1.60165
H          2.60564        2.63037        2.56555
H          1.89576        3.50026        1.21029
C          2.27565        2.89626       -1.58739
H          1.46965        3.36514       -1.01731
H          1.83807        2.47957       -2.49762
H          2.98300        3.68137       -1.87966
C          3.77596        0.33343       -2.75524
H          4.67820        0.80782       -3.15918
H          2.92032        0.67427       -3.34258
H          3.86505       -0.74499       -2.90544
C         -1.80385       -2.60844       -0.53939
C         -0.77981       -2.77214        0.44844
C         -1.16171       -2.04920        1.60479
C         -2.43106       -1.43707        1.35484
C         -2.85346       -1.81815        0.03826
C         -1.85137       -3.30400       -1.86258
H         -0.85236       -3.39086       -2.29671
H         -2.47784       -2.76412       -2.57722
H         -2.26514       -4.31423       -1.75374
C          0.42486       -3.63671        0.28353
H          0.14842       -4.69256        0.39350
H          1.19142       -3.39965        1.02330
H          0.87277       -3.50358       -0.70509
C         -0.39258       -1.96406        2.88054
H         -0.58185       -1.01862        3.39381
H          0.68279       -2.02371        2.69533
H         -0.67894       -2.78155        3.55287
C         -3.22755       -0.61535        2.31926
H         -3.80804        0.15549        1.80427
H         -2.57613       -0.10800        3.03456
H         -3.92600       -1.24593        2.88282
C         -4.21118       -1.61368       -0.55244
H         -4.83310       -2.49782       -0.36684
H         -4.16667       -1.46187       -1.63443
H         -4.71358       -0.74784       -0.11895
S          0.05137        1.05994        1.27871
S          0.66334       -0.72582       -1.87869
Ta         1.73388        0.04552        0.04083
Ta        -1.04828       -0.38720       -0.26176
H          2.21081       -1.36937        0.98260
C         -2.13297        1.13764       -1.40937
H         -2.45872        0.67726       -2.35423
C         -3.27532        1.79921       -0.71109
C         -4.60045        1.61498       -1.13653
C         -3.06836        2.62699        0.40565
C         -5.66962        2.20134       -0.46403
H         -4.79111        1.00229       -2.01445
C         -4.13359        3.22073        1.07446
H         -2.05234        2.79087        0.75468
C         -5.44443        3.00517        0.65102
H         -6.68315        2.03472       -0.82019
H         -3.93743        3.85351        1.93636
H         -6.27666        3.46458        1.17658
H         -1.35392        1.86942       -1.67184
69
B(triplet)	G: -1962.3755235 a.u.
C         -4.03103       -0.18960       -1.05172
C         -4.35976       -0.25998        0.33663
C         -3.65790       -1.35974        0.91261
C         -2.87587       -1.97085       -0.11784
C         -3.11027       -1.24616       -1.33928
C         -4.57851        0.79104       -2.03854
H         -3.85492        1.00361       -2.82959
H         -4.82672        1.74004       -1.55715
H         -5.49007        0.40474       -2.51149
C         -5.35886        0.60011        1.03974
H         -5.40145        1.59906        0.60107
H         -5.11172        0.71315        2.09730
H         -6.35812        0.15379        0.96920
C         -3.74293       -1.81497        2.33415
H         -4.53253       -2.56654        2.45755
H         -3.96531       -0.98164        3.00488
H         -2.80144       -2.26047        2.66533
C         -2.03633       -3.20313        0.01553
H         -1.67394       -3.32659        1.03835
H         -1.16033       -3.16979       -0.63870
H         -2.61465       -4.09579       -0.25211
C         -2.56373       -1.60879       -2.68479
H         -3.20025       -2.35868       -3.17017
H         -1.55637       -2.02805       -2.61092
H         -2.50695       -0.73583       -3.33849
C          2.32413        2.57803       -0.56737
C          1.74102        2.69797        0.73462
C          2.36091        1.73306        1.59116
C          3.30549        1.00277        0.81656
C          3.27926        1.52191       -0.51626
C          2.05317        3.46313       -1.74049
H          1.02547        3.83308       -1.73099
H          2.20084        2.93196       -2.68387
H          2.72821        4.32706       -1.73009
C          0.69649        3.68509        1.15193
H          1.16138        4.55890        1.62379
H         -0.00299        3.24661        1.86891
H          0.11209        4.02732        0.29560
C          2.14330        1.59775        3.06321
H          2.29108        0.56748        3.39423
H          1.13023        1.89181        3.34543
H          2.84963        2.23578        3.60771
C          4.23504       -0.03698        1.35356
H          4.62238       -0.68541        0.56648
H          3.73870       -0.67893        2.08530
H          5.08537        0.44513        1.85119
C          4.18783        1.12616       -1.63262
H          5.05297        1.79838       -1.67100
H          3.68444        1.18052       -2.60180
H          4.55958        0.10915       -1.50077
S         -0.20734       -0.39319        1.62131
S         -0.66831        1.33972       -1.47813
Ta        -1.97293        0.14347        0.11552
Ta         1.04046        0.61514       -0.07171
H         -2.72878        1.47015        0.97728
C          1.72985       -1.07374       -1.27639
H          2.06302       -0.72060       -2.26043
C          2.65645       -2.11003       -0.73600
C          3.84553       -2.43983       -1.40293
C          2.36963       -2.79436        0.45551
C          4.73239       -3.37972       -0.88222
H          4.07162       -1.95711       -2.35104
C          3.24571       -3.74359        0.96993
H          1.45200       -2.55585        0.98719
C          4.44068       -4.03350        0.31220
H          5.64957       -3.60793       -1.41901
H          2.99757       -4.25501        1.89647
H          5.13007       -4.76683        0.72056
H          0.72767       -1.51088       -1.43380
69
MECP B(singlet-triplet)
  1      0.00019897     -0.00001455     -0.00044089
  2      0.00035040      0.00034913      0.00007417
  3     -0.00000219      0.00021335      0.00014225
  4     -0.00015955      0.00015335     -0.00020249
  5     -0.00010718     -0.00033509      0.00015564
  6     -0.00018501     -0.00019017      0.00001693
  7     -0.00012961      0.00007981     -0.00018018
  8     -0.00007417     -0.00009861      0.00036083
  9      0.00000073     -0.00017108      0.00029110
 10     -0.00003564     -0.00001626      0.00035810
 11      0.00022322     -0.00003281     -0.00018169
 12     -0.00002401      0.00021978      0.00012175
 13     -0.00020179     -0.00008632     -0.00013424
 14     -0.00007292      0.00002787      0.00015804
 15      0.00041090     -0.00018477     -0.00007856
 16      0.00022147     -0.00012106      0.00017741
 17     -0.00013922      0.00010750      0.00000706
 18     -0.00017385      0.00011511      0.00002602
 19      0.00004047     -0.00006149      0.00047688
 20     -0.00001150     -0.00032405     -0.00003853
 21      0.00038906      0.00027648      0.00003442
 22     -0.00014817     -0.00023083     -0.00010843
 23      0.00028392      0.00012197      0.00040293
 24     -0.00026048      0.00019232      0.00001636
 25     -0.00001632     -0.00018494      0.00006337
 26     -0.00039201     -0.00022126     -0.00009400
 27     -0.00045768     -0.00026233      0.00011757
 28     -0.00010344      0.00013035     -0.00019247
 29     -0.00021830      0.00021256      0.00019502
 30      0.00000210     -0.00002004      0.00001152
 31      0.00000537      0.00015168      0.00015017
 32      0.00009048     -0.00002504     -0.00020843
 33     -0.00009736     -0.00005941      0.00007814
 34     -0.00002219     -0.00001613     -0.00006948
 35      0.00027588      0.00005833      0.00006137
 36     -0.00002147      0.00047130     -0.00024005
 37      0.00011274     -0.00038102     -0.00003674
 38      0.00002129     -0.00003087      0.00004264
 39      0.00019099      0.00039963     -0.00025173
 40      0.00014505     -0.00017641      0.00007161
 41      0.00030636      0.00005061      0.00023816
 42      0.00027585      0.00016024     -0.00040375
 43     -0.00009372      0.00024862      0.00025375
 44     -0.00025136      0.00005509     -0.00010695
 45      0.00013205      0.00022120      0.00049722
 46      0.00020903     -0.00045400     -0.00014023
 47      0.00006296      0.00011639     -0.00007204
 48      0.00007645      0.00016485      0.00006465
 49     -0.00010801      0.00012313      0.00001124
 50     -0.00009567      0.00011865      0.00009090
 51      0.00036968     -0.00042499     -0.00006232
 52      0.00036238      0.00004630     -0.00001957
 53     -0.00001875      0.00057941      0.00028217
 54     -0.00049468     -0.00017442     -0.00067433
 55     -0.00040076     -0.00002517     -0.00059120
 56     -0.00022646      0.00019784     -0.00019976
 57      0.00020604     -0.00013981     -0.00010271
 58     -0.00036988      0.00003438      0.00024693
 59      0.00011131     -0.00001739      0.00021906
 60     -0.00019128      0.00004758     -0.00002437
 61      0.00021604     -0.00012571     -0.00033923
 62     -0.00009776     -0.00056480     -0.00027233
 63      0.00030930      0.00039023     -0.00036625
 64      0.00053526      0.00006935      0.00030569
 65     -0.00032498     -0.00062692      0.00036640
 66      0.00022588      0.00005577      0.00012526
 67     -0.00014112     -0.00000748     -0.00043576
 68     -0.00001625     -0.00009193     -0.00002323
 69     -0.00047687     -0.00006300     -0.00002078
69
TSBC(triplet)		G: -1962.3452327 a.u.
C          4.25930        1.11006       -0.64976
C          4.21066       -0.31291       -0.63818
C          3.86312        1.57390        0.64715
C          3.85028       -0.74217        0.68108
C          3.64374        0.43095        1.47972
C          3.81047        3.00130        1.08982
C          3.36129        0.47569        2.94702
C          3.83013       -2.15762        1.16058
C          4.59701       -1.22192       -1.76843
C          4.76992        1.95850       -1.76689
Ta         2.03061        0.42019       -0.22325
S          0.62267       -0.88121        1.45700
C         -1.43520       -2.60911       -0.69917
C         -2.17464       -1.76604       -1.58807
C         -2.08242       -2.58579        0.57959
C         -3.25851       -1.20262       -0.85828
C         -3.19699       -1.70172        0.48572
C         -1.70656       -3.39785        1.77598
C         -4.20413       -1.47342        1.56370
C         -4.32359       -0.33207       -1.43580
C         -1.92792       -1.60659       -3.05195
C         -0.23136       -3.41708       -1.06141
Ta        -1.13209       -0.41852        0.13296
S         -0.14035        0.73487       -1.53941
H          3.07721        3.13808        1.88835
H          3.52433        3.65699        0.26240
H          4.78338        3.33309        1.46732
H          4.29235        0.61414        3.51050
H          2.88988       -0.44634        3.29276
H          2.69086        1.30155        3.20024
H          3.46874       -2.83561        0.38544
H          3.16889       -2.27581        2.02774
H          4.83568       -2.48309        1.45470
H          4.38790       -0.76689       -2.74209
H          4.04966       -2.16774       -1.72095
H          5.67208       -1.45544       -1.73394
H          4.58113        1.49923       -2.73755
H          5.85034        2.10505       -1.66022
H          4.28750        2.94151       -1.76619
H         -2.22405       -4.36120        1.75203
H         -1.97950       -2.88862        2.70503
H         -0.62996       -3.58583        1.80442
H         -4.78189       -0.56691        1.38162
H         -3.73321       -1.38269        2.54662
H         -4.90299       -2.31675        1.60865
H         -5.05367       -0.95041       -1.97194
H         -3.90876        0.38738       -2.14572
H         -4.85304        0.23799       -0.67105
H         -2.49225       -2.36691       -3.61131
H         -0.86801       -1.72000       -3.29191
H         -2.24514       -0.62281       -3.39837
H          0.40073       -2.88227       -1.77591
H         -0.53192       -4.36642       -1.52030
H          0.37890       -3.63614       -0.18271
C         -2.11970        1.12819        1.31482
H         -1.22863        1.76064        1.46961
H         -2.37646        0.72130        2.29958
C         -3.23681        1.94559        0.76261
C         -3.08703        2.67355       -0.42824
C         -4.47770        2.01661        1.41305
C         -4.14024        3.40894       -0.96055
H         -2.13199        2.64206       -0.94587
C         -5.53902        2.74102        0.87474
H         -4.60753        1.50103        2.36176
C         -5.37914        3.43580       -0.32149
H         -3.99418        3.95867       -1.88678
H         -6.49068        2.76936        1.39914
H         -6.20486        4.00069       -0.74446
H          2.12656        1.83330       -1.42921
69
TSBC(singlet)		G: -1962.3260829 a.u.	
C         -3.38575       -1.83949        0.26759
C         -3.79976       -0.84808       -0.70536
C         -3.61262        0.46983       -0.12893
C         -3.20397        0.26294        1.22641
C         -3.07248       -1.12741        1.46514
C         -3.58432       -3.31748        0.15908
H         -2.88698       -3.85582        0.80630
H         -3.42057       -3.66329       -0.86425
H         -4.60620       -3.60195        0.44871
C         -4.52069       -1.13900       -1.98522
H         -4.17911       -2.07738       -2.42962
H         -4.35518       -0.34918       -2.72226
H         -5.60150       -1.21969       -1.81007
C         -4.08312        1.76469       -0.70851
H         -5.14644        1.93448       -0.48635
H         -3.96380        1.77500       -1.79484
H         -3.50894        2.60358       -0.30795
C         -2.92603        1.37414        2.18499
H         -2.33561        2.16156        1.70462
H         -2.37102        1.02946        3.05981
H         -3.86647        1.81996        2.53069
C         -2.65462       -1.78314        2.73958
H         -2.16891       -1.08165        3.42040
H         -1.94958       -2.59671        2.54254
H         -3.52769       -2.20710        3.24987
C          3.71775       -0.27703        1.07696
C          2.94706       -1.46314        1.23117
C          2.75599       -2.03384       -0.06555
C          3.44330       -1.21736       -1.01646
C          4.02834       -0.12483       -0.30871
C          4.15433        0.61541        2.19326
H          3.34992        0.77162        2.91802
H          4.47432        1.59354        1.82814
H          5.00070        0.16996        2.72846
C          2.51849       -2.07239        2.52501
H          3.30296       -2.74145        2.89811
H          1.60102       -2.65243        2.40572
H          2.33099       -1.31041        3.28479
C          2.00224       -3.29436       -0.34736
H          1.73481       -3.36507       -1.40291
H          1.07037       -3.33200        0.22476
H          2.60666       -4.16912       -0.08093
C          3.60251       -1.50472       -2.47373
H          3.68642       -0.58517       -3.05786
H          2.74837       -2.06219       -2.86323
H          4.50810       -2.09794       -2.64558
C          4.92382        0.91239       -0.90288
H          5.96188        0.56153       -0.88760
H          4.88471        1.85380       -0.35068
H          4.66173        1.12338       -1.94258
S          0.42313       -0.44529       -1.96477
S          0.02248       -0.17421        1.51618
Ta        -1.59274       -0.55329       -0.37997
Ta         1.58881        0.02858       -0.09949
H         -1.97230       -0.87762       -2.07685
C          2.05256        2.14874       -0.26288
H          2.53998        2.27772       -1.23975
C          0.82079        2.99211       -0.16545
C         -0.00210        3.21544       -1.27729
C          0.45406        3.58218        1.05200
C         -1.14095        4.00811       -1.17930
H          0.25016        2.74456       -2.22383
C         -0.68658        4.37099        1.15491
H          1.07391        3.41168        1.92964
C         -1.49158        4.59049        0.03734
H         -1.76166        4.16540       -2.05714
H         -0.94632        4.81993        2.11006
H         -2.38149        5.20884        0.11431
H          2.77998        2.44469        0.50203
69
C(triplet)	G: -1962.3775867 a.u.
C          3.83853       -0.62377       -0.00251
C          3.58663       -0.17569        1.34240
C          3.74636        1.24252        1.37036
C          4.08018        1.67394        0.05193
C          4.14568        0.52387       -0.79437
C          3.87972       -2.04868       -0.45817
H          3.61324       -2.13544       -1.51384
H          3.18184       -2.67143        0.10699
H          4.88455       -2.46705       -0.32368
C          3.31105       -1.05477        2.52165
H          2.80250       -1.97578        2.22457
H          2.67836       -0.55031        3.25535
H          4.24722       -1.34128        3.01587
C          3.61300        2.11571        2.57656
H          4.57545        2.21409        3.09363
H          2.89044        1.70417        3.28535
H          3.27378        3.11829        2.30529
C          4.43165        3.07071       -0.34631
H          3.88308        3.80399        0.24835
H          4.19779        3.25479       -1.39678
H          5.50413        3.24688       -0.19967
C          4.50972        0.52281       -2.24451
H          5.59677        0.44987       -2.37368
H          4.17375        1.43832       -2.73755
H          4.05205       -0.31972       -2.76816
C         -1.86169       -2.52435       -0.75125
C         -1.06570       -2.67566        0.42627
C         -1.72370       -1.99776        1.50058
C         -2.91930       -1.41628        0.98428
C         -3.00330       -1.74495       -0.40503
C         -1.59563       -3.15069       -2.08151
H         -0.52365       -3.24809       -2.26783
H         -2.01707       -2.55402       -2.89416
H         -2.04377       -4.15035       -2.13036
C          0.20254       -3.46065        0.53652
H         -0.00959       -4.49369        0.83690
H          0.87159       -3.02871        1.28596
H          0.73818       -3.48258       -0.41498
C         -1.30027       -2.00601        2.93384
H         -1.62999       -1.10206        3.45021
H         -0.21330       -2.05751        3.02976
H         -1.73147       -2.87201        3.45018
C         -3.95150       -0.69827        1.79309
H         -4.55309       -0.02486        1.18031
H         -3.49394       -0.09550        2.58108
H         -4.62359       -1.42197        2.27061
C         -4.15390       -1.45962       -1.31162
H         -4.80600       -2.33862       -1.37538
H         -3.82216       -1.22002       -2.32566
H         -4.75074       -0.62391       -0.94542
S          0.17048        0.73899        1.60134
S          0.73267       -0.57717       -1.67530
Ta         1.88497        0.64769       -0.02154
Ta        -0.99407       -0.38155       -0.09952
H          1.79898        2.27014       -0.67407
C         -2.18740        1.18376       -1.03856
H         -1.32882        1.86239       -1.19874
H         -2.52884        0.87851       -2.03544
C         -3.26783        1.88985       -0.29161
C         -3.01807        2.51022        0.94310
C         -4.57647        1.95416       -0.79342
C         -4.03576        3.13212        1.65722
H         -2.00984        2.48301        1.34781
C         -5.60166        2.56417       -0.07345
H         -4.78950        1.52410       -1.76931
C         -5.33937        3.15045        1.16209
H         -3.81039        3.60019        2.61210
H         -6.60681        2.58905       -0.48657
H         -6.13645        3.62619        1.72625
69
C(singlet)	G: -1962.3888767 a.u.
C          3.96916       -0.39725       -0.60986
C          3.71992       -0.49232        0.80065
C          3.65528        0.83471        1.34367
C          3.79704        1.74127        0.25835
C          3.98948        0.98364       -0.94207
C          4.25640       -1.53902       -1.52991
H          3.95282       -1.31239       -2.55457
H          3.71991       -2.44048       -1.22474
H          5.32922       -1.76614       -1.53585
C          3.64321       -1.76365        1.58863
H          3.21771       -2.57527        0.99292
H          3.01873       -1.64046        2.47693
H          4.64117       -2.07579        1.91871
C          3.56217        1.18928        2.79225
H          4.56150        1.23986        3.24100
H          2.97739        0.45115        3.34627
H          3.07855        2.15851        2.93452
C          3.80421        3.23235        0.36066
H          3.16503        3.57801        1.17679
H          3.44384        3.69460       -0.56090
H          4.81920        3.60124        0.55136
C          4.21690        1.55218       -2.30541
H          5.28670        1.71424       -2.48399
H          3.70595        2.51023       -2.42502
H          3.84743        0.87925       -3.08309
C         -1.90109       -2.72185       -0.23422
C         -1.24926       -2.65839        1.04174
C         -1.98260       -1.75965        1.87933
C         -3.06689       -1.24713        1.11809
C         -3.01508       -1.83509       -0.18278
C         -1.57830       -3.66437       -1.34774
H         -0.51149       -3.89745       -1.37549
H         -1.84381       -3.24050       -2.31952
H         -2.13032       -4.60447       -1.22717
C         -0.05249       -3.45494        1.46204
H         -0.36001       -4.37366        1.97593
H          0.58374       -2.88498        2.14491
H          0.55753       -3.73279        0.59977
C         -1.74525       -1.51784        3.33379
H         -2.03624       -0.50512        3.62228
H         -0.69104       -1.64079        3.59184
H         -2.32891       -2.22515        3.93554
C         -4.14013       -0.35802        1.65760
H         -4.68458        0.15759        0.86563
H         -3.73047        0.40902        2.31903
H         -4.85765       -0.95279        2.23630
C         -4.02808       -1.65721       -1.26540
H         -4.79345       -2.43983       -1.20209
H         -3.57295       -1.72158       -2.25754
H         -4.53062       -0.69188       -1.18498
S          0.35497        0.52005        1.75800
S          0.84179       -1.30811       -1.34172
Ta         1.77498        0.41797       -0.08321
Ta        -0.90001       -0.57031        0.07097
H          1.44214        1.90864       -0.98191
C         -1.93298        0.92725       -1.13525
H         -1.03196        1.50103       -1.41137
H         -2.30992        0.46447       -2.05616
C         -2.94903        1.82713       -0.52238
C         -2.65781        2.56040        0.63991
C         -4.22989        1.97226       -1.07638
C         -3.61457        3.37408        1.23707
H         -1.66746        2.47386        1.08066
C         -5.19292        2.77856       -0.47425
H         -4.46850        1.45015       -2.00019
C         -4.89350        3.47906        0.69184
H         -3.36094        3.92551        2.13882
H         -6.17851        2.86543       -0.92439
H         -5.64310        4.10787        1.16357
69
C'	G: -1962.3782503 a.u.
C          3.16780       -1.69326       -0.11296
C          2.79552       -1.30064        1.21095
C          3.22048        0.04736        1.41251
C          3.84002        0.49496        0.21163
C          3.81914       -0.58181       -0.72907
C          3.03157       -3.06348       -0.69445
H          2.91443       -3.02279       -1.77982
H          2.15554       -3.57801       -0.29296
H          3.91794       -3.66860       -0.46860
C          2.13897       -2.17990        2.22610
H          1.46524       -2.89599        1.74964
H          1.54763       -1.58996        2.92879
H          2.89186       -2.74385        2.79002
C          3.12359        0.82799        2.68193
H          4.06147        0.75416        3.24563
H          2.31303        0.45923        3.31294
H          2.92570        1.88412        2.48353
C          4.53582        1.80335        0.02036
H          4.07875        2.59321        0.62123
H          4.51693        2.12157       -1.02558
H          5.58805        1.72594        0.31936
C          4.52536       -0.60540       -2.04642
H          5.55813       -0.95158       -1.91455
H          4.55470        0.38708       -2.50102
H          4.02856       -1.27601       -2.75007
C         -3.80029       -0.61890       -0.52080
C         -3.04936       -1.76326       -0.14025
C         -2.51626       -1.51911        1.16779
C         -2.98022       -0.23964        1.60344
C         -3.75007        0.32647        0.55430
C         -4.63947       -0.51838       -1.75318
H         -4.10418       -0.87226       -2.63824
H         -4.96300        0.50694       -1.94250
H         -5.54107       -1.13212       -1.64115
C         -2.98621       -3.05220       -0.89171
H         -3.82254       -3.69834       -0.59866
H         -2.05462       -3.58499       -0.69062
H         -3.04600       -2.88907       -1.97044
C         -1.72330       -2.48315        1.98834
H         -0.98381       -1.95453        2.59431
H         -1.18329       -3.18439        1.34877
H         -2.37938       -3.05541        2.65507
C         -2.80597        0.33877        2.96775
H         -2.69921        1.42542        2.93348
H         -1.91490       -0.06024        3.45483
H         -3.67800        0.09573        3.58706
C         -4.52802        1.59972        0.63732
H         -4.09679        2.28301        1.37226
H         -5.56047        1.39175        0.94312
H         -4.57488        2.12212       -0.32182
C         -2.14248        1.38095       -1.90606
H         -1.85336        1.00906       -2.89231
H         -3.16038        1.76070       -1.88073
C         -1.12746        2.16788       -1.22959
C          0.22370        1.72554       -1.50223
H          1.98835        0.20324       -2.01120
H          0.37953        1.36532       -2.51300
C          1.34400        2.28893       -0.77532
H          2.27881        2.42287       -1.31910
C          1.02998        3.22232        0.27062
H          1.84847        3.68357        0.81860
C         -0.26249        3.56918        0.57129
H         -0.46358        4.25396        1.38917
C         -1.35271        3.02702       -0.16113
H         -2.36969        3.32888        0.07195
S          0.02949        0.62672        1.50010
S         -0.03123       -1.66478       -1.10196
Ta         1.51178        0.00525       -0.31123
Ta        -1.44775        0.01915       -0.29431
69
TSC'7	G: -1962.3683618 a.u.
C         -3.27586        1.46117       -0.91345
C         -2.88635        1.85666        0.39915
C         -3.17947        0.77907        1.29581
C         -3.74902       -0.28137        0.53463
C         -3.79036        0.13097       -0.83459
C         -3.21146        2.30596       -2.14349
H         -3.05468        1.69526       -3.03566
H         -2.38688        3.01945       -2.08855
H         -4.14500        2.86683       -2.27283
C         -2.31751        3.18160        0.79741
H         -1.79580        3.65361       -0.03705
H         -1.59824        3.06788        1.61258
H         -3.11362        3.85565        1.13570
C         -3.06449        0.81770        2.78473
H         -3.98940        1.20704        3.22768
H         -2.23648        1.45519        3.10133
H         -2.88198       -0.17888        3.19287
C         -4.34166       -1.52379        1.11683
H         -3.67387       -1.98149        1.85173
H         -4.56178       -2.26778        0.34799
H         -5.28565       -1.28889        1.62241
C         -4.38551       -0.64743       -1.96516
H         -4.19593       -1.71981       -1.86500
H         -3.97387       -0.32801       -2.92502
H         -5.47254       -0.50891       -2.00074
C          3.75604        0.61554       -0.80483
C          3.13493        1.74125       -0.19183
C          2.85674        1.39913        1.16992
C          3.32101        0.06688        1.39892
C          3.88123       -0.41115        0.18069
C          4.31818        0.58621       -2.18885
H          3.66367        1.10323       -2.89510
H          4.45583       -0.43656       -2.54690
H          5.29751        1.07905       -2.21355
C          2.97299        3.09405       -0.80439
H          3.86995        3.69937       -0.62506
H          2.11278        3.61891       -0.38361
H          2.81714        3.02603       -1.88336
C          2.28661        2.33338        2.18957
H          1.84015        1.78780        3.02219
H          1.50663        2.96293        1.75358
H          3.07285        2.98817        2.58486
C          3.28973       -0.66292        2.70218
H          3.20201       -1.74178        2.55103
H          2.43373       -0.35077        3.30392
H          4.20438       -0.47248        3.27653
C          4.60719       -1.70265       -0.01030
H          4.37078       -2.41955        0.77932
H          5.68981       -1.53235        0.01327
H          4.37651       -2.17082       -0.97277
C          1.58823       -1.20213       -2.11093
H          1.19926       -0.72336       -3.00555
H          2.57498       -1.64837       -2.23128
C          0.67409       -1.91016       -1.26125
C         -0.75525       -1.94026       -1.44806
H         -1.40613       -0.38317       -1.90715
H         -1.11901       -2.10250       -2.45797
C         -1.57194       -2.28123       -0.30718
H         -2.58780       -2.59064       -0.54298
C         -0.93715       -2.99676        0.80121
H         -1.58843       -3.47445        1.52806
C          0.40580       -3.07026        0.91814
H          0.86522       -3.60512        1.74383
C          1.25212       -2.37845       -0.03075
H          2.29242       -2.68913       -0.09976
S         -0.05332       -0.13156        1.69174
S          0.09405        1.58857       -1.26525
Ta        -1.45423        0.05558       -0.19800
Ta         1.47825        0.00984       -0.18818
69
7	G: -1962.4083697 a.u.
C          2.57946        1.49016        1.22353
C          1.95954        2.05437        0.07232
C          2.65312        1.55675       -1.08753
C          3.65728        0.66353       -0.64341
C          3.60116        0.61089        0.79147
C          2.32982        1.86397        2.64544
H          2.44542        1.00458        3.31059
H          1.32271        2.25945        2.78615
H          3.04931        2.63355        2.95300
C          0.91151        3.11701        0.09548
H          0.18216        2.91444        0.88620
H          0.36404        3.14836       -0.84876
H          1.35498        4.10360        0.27681
C          2.50786        2.05836       -2.48763
H          3.26232        2.83040       -2.68410
H          1.52132        2.49251       -2.65444
H          2.64085        1.25901       -3.22087
C          4.71390        0.05089       -1.50425
H          4.37197       -0.06021       -2.53589
H          5.02592       -0.93391       -1.14580
H          5.60621        0.68835       -1.51814
C          4.58769       -0.04752        1.70290
H          5.17346        0.71394        2.23067
H          5.29386       -0.67493        1.15443
H          4.09918       -0.66636        2.46157
C         -3.60217       -0.06879        1.15672
C         -3.14676        1.27297        0.99194
C         -3.13716        1.56488       -0.40624
C         -3.59381        0.40587       -1.10147
C         -3.88962       -0.60178       -0.13573
C         -3.78070       -0.77839        2.46093
H         -3.05946       -0.42541        3.20174
H         -3.63719       -1.85665        2.35075
H         -4.78891       -0.61587        2.86060
C         -2.85149        2.23908        2.09355
H         -3.76814        2.75785        2.39916
H         -2.12726        2.99410        1.77944
H         -2.43660        1.73197        2.96707
C         -2.81556        2.88562       -1.02749
H         -2.35710        2.75740       -2.01060
H         -2.11680        3.45599       -0.41159
H         -3.72672        3.48439       -1.14602
C         -3.79039        0.29143       -2.57898
H         -3.66039       -0.73908       -2.91957
H         -3.07141        0.91022       -3.12053
H         -4.80031        0.61198       -2.86204
C         -4.53243       -1.91972       -0.41921
H         -5.62205       -1.80662       -0.45902
H         -4.30517       -2.65562        0.35556
H         -4.20705       -2.33265       -1.37712
C         -1.43127       -2.27706       -0.45456
H         -1.94233       -2.93164        0.25744
H         -1.78078       -2.48602       -1.47156
C          0.04251       -2.30369       -0.29623
C          0.59865       -2.85425        1.00722
H          0.67642       -3.95452        0.97146
H         -0.08770       -2.59172        1.81745
C          1.92164       -2.15477        1.21546
H          2.32924       -2.09289        2.22053
C          2.83123       -2.19090        0.12175
H          3.89672       -2.07424        0.27597
C          2.32824       -2.20617       -1.19948
H          2.99879       -2.12666       -2.04822
C          0.93162       -2.24086       -1.40476
H          0.53989       -2.10794       -2.40740
S         -0.26266        0.56829       -1.79820
S         -0.18348        0.09395        1.82098
Ta         1.48002       -0.31320       -0.07219
Ta        -1.49372       -0.15646       -0.03033
108
4		G: -3381.988302 a.u.
C          3.15647        0.46523        2.55760
C          3.00814       -0.95817        2.59238
C          1.84524       -1.26190        3.36119
C          1.25122       -0.03300        3.78172
C          2.07534        1.03450        3.29000
C          4.30017        1.20584        1.94380
H          3.99794        2.20767        1.62857
H          4.67580        0.68573        1.05946
H          5.12635        1.31137        2.65780
C          3.97400       -1.93933        2.01048
H          4.35967       -1.58739        1.04990
H          3.49994       -2.90938        1.84449
H          4.82747       -2.09553        2.68221
C          1.39321       -2.63300        3.74589
H          1.60611       -3.36009        2.95853
H          0.31718       -2.66008        3.93036
H          1.90626       -2.95898        4.65897
C          0.08087        0.13016        4.69432
H          0.39716        0.22566        5.74131
H         -0.59504       -0.72478        4.62618
H         -0.49196        1.02482        4.43398
C          1.90406        2.47728        3.63659
H          2.28496        2.67038        4.64717
H          0.85196        2.77312        3.60865
H          2.44833        3.12279        2.94505
S         -0.50182        1.75068        1.32166
Ta         1.14310       -0.07031        1.38237
C         -4.13939       -0.56179       -0.07259
C         -4.07995        0.85648        0.09966
C         -3.75606        1.12605        1.46336
C         -3.59812       -0.12823        2.12976
C         -3.84636       -1.17017        1.18269
C         -4.54900       -1.25977       -1.32890
H         -4.18771       -2.29047       -1.34659
H         -4.14941       -0.75299       -2.21116
H         -5.64203       -1.28837       -1.41714
C         -4.41372        1.86145       -0.95460
H         -4.02453        1.55332       -1.92863
H         -3.99186        2.84086       -0.71840
H         -5.50030        1.98213       -1.04607
C         -3.70769        2.47514        2.10498
H         -3.35124        3.23574        1.40627
H         -3.03004        2.48232        2.96164
H         -4.70452        2.77108        2.45411
C         -3.34359       -0.33251        3.58743
H         -4.28799       -0.43727        4.13634
H         -2.79647        0.50728        4.01986
H         -2.75498       -1.23727        3.75946
C         -3.91463       -2.62913        1.49846
H         -4.90557       -2.88906        1.89071
H         -3.16853       -2.90985        2.24575
H         -3.73393       -3.23900        0.61116
S         -0.56282       -1.82922        1.19417
Ta        -1.87341        0.00950        0.47380
C          0.96727       -3.69733       -1.10539
C         -0.35753       -3.58286       -1.65984
C         -0.26336       -2.82336       -2.85464
C          1.10459       -2.44187       -3.03847
C          1.87019       -3.01457       -1.97189
C          1.32734       -4.54101        0.07448
H          2.30801       -4.26882        0.47124
H          0.59552       -4.42650        0.87919
H          1.36208       -5.60225       -0.20332
C         -1.56871       -4.28077       -1.13388
H         -1.59293       -4.25711       -0.04111
H         -2.48537       -3.81091       -1.49878
H         -1.58619       -5.33147       -1.45069
C         -1.37731       -2.54545       -3.81067
H         -2.34150       -2.50061       -3.29903
H         -1.23700       -1.59010       -4.32151
H         -1.42984       -3.33445       -4.57094
C          1.67129       -1.70026       -4.20608
H          2.03337       -2.39241       -4.97730
H          0.92424       -1.04952       -4.66569
H          2.51132       -1.07166       -3.89897
C          3.36058       -3.00993       -1.86370
H          3.78503       -3.87868       -2.38234
H          3.78791       -2.10662       -2.30433
H          3.68379       -3.04567       -0.82073
S          2.41284       -0.02002       -0.67450
Ta         0.42748       -1.39323       -1.00673
C         -0.12906        3.77156       -1.27262
C          1.25025        3.68216       -0.86610
C          1.97188        3.00151       -1.89430
C          1.03073        2.61636       -2.90244
C         -0.25713        3.12459       -2.52409
C         -1.18940        4.53737       -0.55130
H         -2.18635        4.17103       -0.80758
H         -1.07289        4.45101        0.53195
H         -1.14751        5.60199       -0.81403
C          1.82771        4.35622        0.33658
H          1.17077        4.24335        1.20331
H          2.80071        3.93377        0.59815
H          1.96798        5.42974        0.15505
C          3.45639        2.84430       -1.96744
H          3.89200        2.70410       -0.97513
H          3.73482        1.97394       -2.56552
H          3.91354        3.73260       -2.42107
C          1.35191        1.94899       -4.20102
H          1.56274        2.68857       -4.98452
H          2.22651        1.30132       -4.10946
H          0.51845        1.32951       -4.54216
C         -1.48758        3.06807       -3.36878
H         -1.50592        3.91185       -4.06970
H         -1.53154        2.14382       -3.94954
H         -2.39289        3.11519       -2.76008
S         -1.33634        0.09882       -1.83000
Ta         0.48580        1.44916       -0.90605
132
5		G: -3845.686204 a.u.
Ta         2.36793       -0.35225        0.73119
Ta         0.28113        1.56160       -0.64446
H         -1.03975        1.69762        0.64478
S          1.63129        1.72117        1.36540
S          1.52669       -0.24754       -1.63882
C          2.62583       -0.69360        3.18076
C          3.87366       -0.20339        2.70403
C          4.44120       -1.19914        1.85853
C          3.50854       -2.26497        1.74320
C          2.38605       -1.95744        2.58407
C          1.82165       -0.05103        4.25806
H          1.60335        0.99618        4.02874
H          2.38042       -0.07964        5.20137
H          0.88000       -0.57722        4.41020
C          4.54188        1.03671        3.19902
H          5.36839        1.33321        2.55058
H          4.94779        0.87150        4.20472
H          3.83450        1.86917        3.25411
C          5.85956       -1.25337        1.39991
H          5.96629       -1.82929        0.47925
H          6.46122       -1.73833        2.17923
H          6.27114       -0.25993        1.21487
C          3.82231       -3.58752        1.12453
H          2.91850       -4.17321        0.95858
H          4.47388       -4.17292        1.78594
H          4.34136       -3.47749        0.16870
C          1.28816       -2.89233        2.96414
H          0.34815       -2.36383        3.13288
H          1.55816       -3.43211        3.88021
H          1.10095       -3.62184        2.17819
C          1.53378        3.64741       -1.15551
C          0.17296        3.97088       -0.86929
C         -0.63327        3.38480       -1.89600
C          0.23139        2.67485       -2.78542
C          1.57174        2.84902       -2.32632
C          2.70697        4.25038       -0.45847
H          2.62234        4.16819        0.62844
H          2.77327        5.31537       -0.71418
H          3.63705        3.76957       -0.76255
C         -0.22649        5.01200        0.12343
H         -1.29962        5.00277        0.31727
H          0.02417        6.01047       -0.25801
H          0.29901        4.88242        1.07314
C         -2.08944        3.61484       -2.13420
H         -2.55967        2.73026       -2.57050
H         -2.22964        4.44958       -2.83235
H         -2.61686        3.85534       -1.21217
C         -0.14546        2.02074       -4.07405
H          0.42679        1.10119       -4.22266
H          0.06075        2.69123       -4.91786
H         -1.20452        1.75771       -4.09444
C          2.79357        2.40095       -3.05821
H          3.61839        2.17834       -2.37989
H          3.11764        3.18683       -3.75197
H          2.59591        1.49782       -3.63871
C          4.13540        0.22710       -0.46596
C          4.67251       -0.55576       -1.50263
H          4.19605       -1.50077       -1.75582
C          5.79299       -0.16257       -2.23150
H          6.17177       -0.80113       -3.02644
C          6.41991        1.05113       -1.95415
H          7.28692        1.36836       -2.52725
C          5.91465        1.85149       -0.93260
H          6.38473        2.80595       -0.70467
C          4.79866        1.43918       -0.20134
H          4.42353        2.08798        0.58411
Ta        -2.36800        0.35222        0.73106
Ta        -0.28109       -1.56161       -0.64459
H          1.03973       -1.69774        0.64470
S         -1.63151       -1.72131        1.36510
S         -1.52665        0.24762       -1.63888
C         -2.62615        0.69317        3.18078
C         -3.87400        0.20329        2.70376
C         -4.44121        1.19931        1.85835
C         -3.50829        2.26493        1.74332
C         -2.38598        1.95702        2.58429
C         -1.82241        0.05020        4.25818
H         -1.60348       -0.99676        4.02829
H         -2.38188        0.07788        5.20110
H         -0.88111        0.57671        4.41138
C         -4.54251       -1.03675        3.19850
H         -5.36932       -1.33273        2.55020
H         -4.94805       -0.87175        4.20438
H         -3.83539       -1.86947        3.25309
C         -5.85949        1.25391        1.39951
H         -5.96594        1.82997        0.47890
H         -6.46116        1.73892        2.17879
H         -6.27126        0.26059        1.21429
C         -3.82170        3.58771        1.12495
H         -2.91773        4.17318        0.95912
H         -4.47309        4.17315        1.78651
H         -4.34080        3.47805        0.16910
C         -1.28798        2.89168        2.96460
H         -0.34832        2.36290        3.13434
H         -1.55841        3.43214        3.88015
H         -1.09986        3.62062        2.17832
C         -1.53345       -3.64754       -1.15570
C         -0.17255       -3.97088       -0.86969
C          0.63348       -3.38455       -1.89642
C         -0.23138       -2.67463       -2.78567
C         -1.57166       -2.84902       -2.32642
C         -2.70652       -4.25063       -0.45857
H         -2.62112       -4.16972        0.62837
H         -2.77360       -5.31529       -0.71544
H         -3.63653       -3.76894       -0.76148
C          0.22723       -5.01211        0.12278
H          1.30038       -5.00266        0.31648
H         -0.02324       -6.01056       -0.25885
H         -0.29817       -4.88286        1.07258
C          2.08967       -3.61432       -2.13474
H          2.55964       -2.72974       -2.57132
H          2.23000       -4.44922       -2.83268
H          2.61727       -3.85443       -1.21270
C          0.14522       -2.02028       -4.07425
H         -0.42721       -1.10081       -4.22267
H         -0.06095       -2.69069       -4.91813
H          1.20423       -1.75706       -4.09471
C         -2.79363       -2.40105       -3.05813
H         -3.61843       -2.17870       -2.37970
H         -3.11763       -3.18689       -3.75197
H         -2.59619       -1.49780       -3.63851
C         -4.13547       -0.22696       -0.46617
C         -4.67247        0.55588       -1.50291
H         -4.19591        1.50082       -1.75616
C         -5.79298        0.16276       -2.23177
H         -6.17167        0.80131       -3.02677
C         -6.42006       -1.05084       -1.95434
H         -7.28709       -1.36800       -2.52743
C         -5.91493       -1.85117       -0.93270
H         -6.38513       -2.80554       -0.70469
C         -4.79891       -1.43893       -0.20145
H         -4.42390       -2.08769        0.58409
69
SI21(B')	G: -1962.3959392 a.u.
C         -3.34117       -1.85549        0.28363
C         -3.27270       -0.78444        1.22523
C         -3.31893       -1.29476       -1.03417
C         -3.18435        0.43477        0.48658
C         -3.23304        0.11857       -0.91145
C         -3.38861       -2.06932       -2.31066
C         -3.27133        1.12131       -2.01998
C         -3.13440        1.81703        1.05506
C         -3.35435       -0.90872        2.71270
C         -3.54918       -3.29870        0.61608
Ta        -1.20411       -0.75254        0.01319
S         -0.02189        0.09084        1.83030
C          2.44461       -1.98956        0.73911
C          2.44408       -2.02231       -0.67766
C          3.24330       -0.87942        1.16278
C          3.24236       -0.93322       -1.15235
C          3.76841       -0.24141       -0.01061
C          3.57324       -0.53268        2.58017
C          4.80132        0.84017       -0.03870
C          3.57219       -0.65007       -2.58386
C          1.77450       -3.04201       -1.53767
C          1.77804       -2.97008        1.64571
Ta         1.46651        0.15256       -0.01824
S         -0.02981       -0.00991       -1.85231
H         -2.86420       -3.02476       -2.22309
H         -4.42939       -2.28331       -2.58224
H         -2.93210       -1.51515       -3.13386
H         -4.30289        1.44909       -2.19618
H         -2.67182        2.00261       -1.77751
H         -2.88260        0.70339       -2.95085
H         -2.73136        1.81363        2.06949
H         -2.50205        2.47850        0.45842
H         -4.14076        2.25216        1.08587
H         -4.39597       -0.84851        3.05062
H         -2.94610       -1.86281        3.05528
H         -2.79069       -0.11382        3.20659
H         -3.15552       -3.94812       -0.16863
H         -3.05254       -3.56856        1.55076
H         -4.61890       -3.51256        0.72897
H          4.43721       -1.11012        2.93127
H          3.81743        0.52731        2.68732
H          2.73083       -0.74483        3.24284
H          4.69170        1.48623       -0.91343
H          4.74721        1.47492        0.84917
H          5.80570        0.40250       -0.07263
H          3.81318        0.40486       -2.73846
H          4.43904       -1.23934       -2.90715
H          2.73183       -0.89573       -3.23754
H          2.46340       -3.86725       -1.75485
H          0.88670       -3.44794       -1.04770
H          1.45157       -2.60710       -2.48640
H          2.46829       -3.78448        1.89701
H          1.45828       -2.49373        2.57535
H          0.88896       -3.39806        1.17733
C          1.89705        2.29093       -0.08312
H          2.58311        2.49728        0.75178
H          2.47138        2.42871       -1.01340
H         -0.92159       -2.49163        0.06176
C          0.71996        3.20458       -0.04244
C          0.27625        3.76162        1.16615
C          0.00982        3.53309       -1.20726
C         -0.81013        4.62974        1.20713
H          0.79765        3.50617        2.08588
C         -1.07830        4.40057       -1.16966
H          0.31895        3.09377       -2.15258
C         -1.49454        4.96000        0.03820
H         -1.12434        5.05068        2.15882
H         -1.60124        4.64398       -2.09132
H         -2.34210        5.63866        0.06842
69
SI21(TSAD)	G: -1962.3130289 a.u.
C          3.57397        0.81784        0.40526
C          2.89419        1.60956       -0.57640
C          3.00812        0.93828       -1.82874
C          3.78820       -0.24377       -1.62792
C          4.16613       -0.29394       -0.25590
C          3.70236        1.16565        1.85315
H          4.00734        0.29881        2.44412
H          2.74836        1.52194        2.25333
H          4.44777        1.95659        2.00338
C          2.30551        2.96782       -0.36873
H          3.01564        3.74322       -0.68154
H          2.05782        3.13309        0.68232
H          1.38616        3.08509       -0.94854
C          2.61372        1.47554       -3.16540
H          3.48091        1.93164       -3.65937
H          1.83345        2.23284       -3.07432
H          2.22799        0.68523       -3.81463
C          4.35279       -1.06444       -2.74098
H          3.61061       -1.24507       -3.52266
H          4.71952       -2.03151       -2.39323
H          5.19446       -0.53169       -3.20065
C          5.16361       -1.21404        0.37199
H          6.08520       -0.65727        0.57765
H          5.42122       -2.04552       -0.28478
H          4.81159       -1.62513        1.32185
C         -3.94745       -0.77180       -0.36066
C         -3.81548        0.12922        0.73870
C         -3.37792        1.38610        0.22417
C         -3.27612        1.27206       -1.19816
C         -3.62273       -0.05994       -1.55596
C         -4.48268       -2.16462       -0.28553
H         -4.23757       -2.63780        0.66859
H         -4.08312       -2.79647       -1.08237
H         -5.57451       -2.15826       -0.38266
C         -4.15347       -0.16158        2.16481
H         -5.19810        0.10218        2.37032
H         -3.51254        0.40562        2.84300
H         -4.02137       -1.22029        2.40000
C         -3.15642        2.63121        1.02172
H         -2.40600        3.27312        0.55407
H         -2.80268        2.39314        2.02710
H         -4.08701        3.20552        1.10633
C         -2.97948        2.38586       -2.14837
H         -2.48745        2.01859       -3.05183
H         -2.32077        3.13077       -1.69697
H         -3.90928        2.88651       -2.44428
C         -3.65995       -0.60565       -2.94698
H         -2.86490       -0.17516       -3.56110
H         -4.61965       -0.38057       -3.42753
H         -3.53593       -1.69137       -2.95523
C         -1.33729       -2.26326       -0.62937
H         -1.79622       -2.94686        0.09114
H         -1.69328       -2.50484       -1.63544
H          1.08266        0.97247        0.27605
S         -0.17724        0.64815       -1.76287
S         -0.67815        0.07810        1.85272
Ta         1.70425       -0.45622       -0.38111
Ta        -1.59683       -0.15975       -0.18115
C          0.14749       -2.28657       -0.55778
C          1.03096       -2.18920       -1.74756
C          0.79038       -2.51061        0.67422
C          2.23266       -2.98434       -1.66001
H          0.53799       -2.08119       -2.70808
C          2.18173       -2.64270        0.73931
H          0.20792       -2.43675        1.58578
C          2.84787       -3.14076       -0.45356
H          2.69951       -3.34823       -2.57000
H          2.65914       -2.72619        1.70932
H          3.82121       -3.60881       -0.36567
69
SI21(D)		G: -1962.3762664 a.u.
C          2.70220        1.08268        1.40025
C          2.21663        1.95407        0.38114
C          2.97080        1.71258       -0.81350
C          3.91041        0.68964       -0.53718
C          3.75543        0.30621        0.83813
C          2.26173        1.09016        2.82629
H          2.53242        0.16046        3.33277
H          1.17505        1.20670        2.89348
H          2.73388        1.91960        3.36667
C          1.24266        3.06440        0.59208
H          1.74016        3.89675        1.10549
H          0.39502        2.73445        1.19798
H          0.84957        3.42737       -0.35854
C          2.86953        2.49167       -2.08115
H          3.40352        3.44449       -1.98182
H          1.82550        2.70805       -2.32294
H          3.30552        1.94593       -2.92132
C          4.99184        0.24120       -1.46964
H          4.60905        0.05220       -2.47656
H          5.48288       -0.66856       -1.11759
H          5.76308        1.01600       -1.54938
C          4.71006       -0.54136        1.61628
H          5.50386        0.09187        2.03013
H          5.19397       -1.30052        0.99629
H          4.22281       -1.04196        2.45679
C         -3.76305       -0.81015       -0.21671
C         -3.92282        0.38638        0.52681
C         -3.45299        1.46958       -0.27473
C         -3.07717        0.94513       -1.54626
C         -3.23046       -0.46640       -1.50075
C         -4.27810       -2.14798        0.20769
H         -3.95858       -2.40821        1.22051
H         -3.95216       -2.94437       -0.46480
H         -5.37397       -2.14193        0.19532
C         -4.57997        0.51058        1.85853
H         -5.63243        0.79309        1.73206
H         -4.08273        1.26907        2.46805
H         -4.54347       -0.43134        2.41091
C         -3.48426        2.91328        0.10884
H         -2.70485        3.47727       -0.40998
H         -3.31397        3.02649        1.18209
H         -4.45281        3.36318       -0.14162
C         -2.76507        1.75535       -2.75898
H         -2.10963        1.21928       -3.44805
H         -2.27182        2.69462       -2.50074
H         -3.69887        1.99266       -3.28380
C         -2.98484       -1.39820       -2.64273
H         -2.15989       -1.04212       -3.26678
H         -3.87303       -1.48078       -3.28105
H         -2.73804       -2.40749       -2.30111
C         -1.18109       -2.10328        0.38999
H         -1.29344       -2.41133        1.43263
H         -1.83966       -2.70758       -0.23432
C          0.21608       -2.20479       -0.07516
C          1.33093       -2.21276        0.88082
H          0.38658       -0.10141        0.91367
H          1.11910       -2.35224        1.93353
C          2.61965       -2.47789        0.34966
H          3.43737       -2.66715        1.03465
C          2.90300       -2.24482       -0.99168
H          3.92971       -2.26991       -1.33636
C          1.84398       -1.93686       -1.92430
H          2.03916       -1.84693       -2.98458
C          0.52499       -2.12573       -1.44033
H         -0.29817       -1.99849       -2.13437
S         -0.03788        0.91859       -1.53744
S         -1.37129        0.98735        2.20102
Ta         1.69387       -0.30839       -0.28918
Ta        -1.49413        0.08658        0.15384
69
SI21(TSD7)	G: -1962.3451794
C         -2.64942        1.63697       -1.03667
C         -2.03718        2.03421        0.17752
C         -2.73073        1.38544        1.26616
C         -3.77394        0.60110        0.70054
C         -3.71220        0.73938       -0.72939
C         -2.32339        2.14700       -2.40217
H         -2.37886        1.35549       -3.15464
H         -1.31484        2.55951       -2.43781
H         -3.03720        2.93061       -2.68498
C         -0.98742        3.09058        0.29691
H         -0.14743        2.88592       -0.37357
H         -0.59563        3.14434        1.31329
H         -1.41468        4.06665        0.03672
C         -2.57292        1.68753        2.71994
H         -3.13756        2.58988        2.98671
H         -1.52423        1.84917        2.97938
H         -2.94277        0.86393        3.33615
C         -4.87319       -0.04523        1.48283
H         -4.48828       -0.64638        2.31098
H         -5.49783       -0.68624        0.85706
H         -5.52436        0.72622        1.91006
C         -4.73421        0.24893       -1.70090
H         -5.58326        0.94240       -1.73335
H         -5.12857       -0.73443       -1.43016
H         -4.32420        0.18218       -2.71147
C          3.93259        0.28022       -0.86127
C          3.55435        1.37205       -0.02505
C          3.34535        0.86674        1.29607
C          3.56328       -0.53852        1.26565
C          3.92024       -0.90418       -0.06869
C          4.33946        0.38386       -2.29437
H          3.73438        1.12807       -2.81783
H          4.21172       -0.56735       -2.81654
H          5.39464        0.67246       -2.37293
C          3.49327        2.80909       -0.43304
H          4.46225        3.29754       -0.27265
H          2.74274        3.35445        0.14502
H          3.22740        2.90250       -1.48796
C          3.08147        1.68565        2.51681
H          2.48842        1.13152        3.24790
H          2.53308        2.59870        2.27446
H          4.02872        1.97246        2.98956
C          3.45313       -1.45577        2.44057
H          3.28320       -2.48972        2.12956
H          2.62285       -1.16282        3.08907
H          4.37285       -1.43975        3.03760
C          4.37141       -2.25399       -0.52341
H          5.45993       -2.34014       -0.42752
H          4.11543       -2.43331       -1.57067
H          3.92518       -3.05557        0.06942
C          1.23638       -2.19064       -0.40997
H          1.60217       -2.57585       -1.36772
H          1.70554       -2.76056        0.39889
C         -0.24421       -2.25500       -0.30389
C         -1.03601       -2.04088       -1.55095
H         -0.67165       -2.60187       -2.42189
H         -0.76383       -0.95836       -1.87653
C         -2.50649       -2.01669       -1.32201
H         -3.14292       -1.84790       -2.18242
C         -3.08486       -2.22224       -0.05602
H         -4.16216       -2.17821        0.04459
C         -2.27832       -2.31079        1.10978
H         -2.72312       -2.41489        2.09192
C         -0.87953       -2.43749        0.93747
H         -0.25023       -2.47979        1.81968
S          0.21928        0.37254        1.58351
S          0.91081        0.89860       -2.05532
Ta        -1.71287       -0.36180        0.02020
Ta         1.62466       -0.04783       -0.16176
69
S22(TS1)	G: -1962.3510370 a.u.
C          3.95080       -0.71739       -0.42903
C          3.84935       -0.39197        0.96289
C          3.34248        0.92929        1.07595
C          3.09512        1.41184       -0.25234
C          3.51044        0.40414       -1.18336
C          4.48873       -1.99169       -0.99496
H          3.99218       -2.25030       -1.93338
H          4.34478       -2.82418       -0.30317
H          5.56242       -1.89929       -1.19753
C          4.23928       -1.28071        2.09902
H          4.09630       -2.33340        1.84491
H          3.64277       -1.07020        2.98988
H          5.29456       -1.13518        2.35907
C          3.17166        1.71554        2.33504
H          4.08583        2.27804        2.55889
H          2.95621        1.06553        3.18594
H          2.34657        2.42642        2.25062
C          2.60744        2.78289       -0.60012
H          1.85675        3.13666        0.11062
H          2.15579        2.80025       -1.59484
H          3.43991        3.49648       -0.59560
C          3.54903        0.54304       -2.67052
H          4.49899        0.98832       -2.98904
H          2.73683        1.17725       -3.03329
H          3.44814       -0.42680       -3.16298
C         -2.73369       -2.01166       -1.12530
C         -1.69828       -2.70321       -0.42877
C         -1.85139       -2.45208        0.96391
C         -3.00662       -1.62801        1.14615
C         -3.56322       -1.37501       -0.14356
C         -3.00785       -2.09042       -2.59294
H         -2.07788       -2.10377       -3.16605
H         -3.58906       -1.22982       -2.93074
H         -3.57198       -2.99994       -2.83478
C         -0.66944       -3.59071       -1.05018
H         -1.02730       -4.62760       -1.06278
H          0.27305       -3.55664       -0.49864
H         -0.45557       -3.28951       -2.07770
C         -1.00903       -3.03878        2.04975
H         -1.01880       -2.41213        2.94390
H          0.03204       -3.13616        1.73224
H         -1.38431       -4.03264        2.32243
C         -3.57053       -1.20101        2.46369
H         -4.15888       -0.28555        2.37003
H         -2.77541       -1.00564        3.18699
H         -4.22289       -1.97963        2.87798
C         -4.86372       -0.70074       -0.43852
H         -5.63339       -1.45135       -0.65175
H         -4.78895       -0.03806       -1.30512
H         -5.21642       -0.10950        0.41013
S          0.16421        0.16902        1.74398
S          0.32555       -0.32226       -1.84580
Ta         1.59009       -0.35373        0.05111
Ta        -1.41503       -0.32420       -0.08396
H          1.85439       -2.07254        0.32957
C         -2.50610        1.36452        0.16553
H         -2.14093        0.57496       -1.45633
C         -2.13100        2.76393       -0.01088
C         -0.96850        3.17027       -0.69615
C         -2.92589        3.76779        0.57649
C         -0.61591        4.51075       -0.77370
H         -0.35665        2.42147       -1.19264
C         -2.55861        5.10670        0.51860
H         -3.83630        3.48016        1.09745
C         -1.40155        5.48646       -0.15930
H          0.27886        4.79887       -1.31929
H         -3.18454        5.85824        0.99194
H         -1.11930        6.53370       -0.21771
H         -3.56392        1.27931        0.42828
69
SI22(1)		G: -1962.3573423 a.u.
C         -4.35677       -0.14575       -0.40934
C         -4.17136       -0.58228        0.94321
C         -3.38582       -1.76647        0.92371
C         -3.04208       -2.03783       -0.44087
C         -3.68530       -1.05749       -1.26702
C         -5.15456        1.04026       -0.84438
H         -4.75660        1.47157       -1.76598
H         -5.14907        1.82226       -0.08211
H         -6.19665        0.75477       -1.03036
C         -4.75572        0.05859        2.15987
H         -4.90304        1.13026        2.01139
H         -4.10597       -0.07034        3.02875
H         -5.72785       -0.38873        2.39848
C         -3.02771       -2.61149        2.10273
H         -3.79768       -3.37382        2.26915
H         -2.94192       -2.01308        3.01256
H         -2.07229       -3.11904        1.95365
C         -2.23797       -3.20214       -0.92856
H         -1.48975       -3.50381       -0.19197
H         -1.71252       -2.96084       -1.85563
H         -2.88822       -4.06288       -1.12373
C         -3.69979       -1.04407       -2.76080
H         -4.54500       -1.63332       -3.13515
H         -2.78075       -1.46633       -3.17252
H         -3.79531       -0.02842       -3.15108
C          2.39972        2.56482       -0.69379
C          1.19930        2.93321       -0.00848
C          1.24561        2.37419        1.29501
C          2.46928        1.64241        1.42399
C          3.19060        1.77476        0.19641
C          2.83068        3.08334       -2.02809
H          1.97430        3.23907       -2.68765
H          3.50881        2.38646       -2.52397
H          3.35045        4.04218       -1.90985
C          0.11053        3.80181       -0.55142
H          0.33090        4.85843       -0.35670
H         -0.85184        3.56286       -0.09227
H         -0.00189        3.67068       -1.63021
C          0.25727        2.61942        2.38776
H          0.32084        1.85019        3.15997
H         -0.76892        2.61869        2.01166
H          0.45495        3.59233        2.85399
C          2.95401        1.02280        2.69687
H          3.91559        0.52801        2.55116
H          2.24661        0.28643        3.08779
H          3.09424        1.79474        3.46272
C          4.57857        1.29911       -0.08203
H          5.30678        2.07956        0.17015
H          4.70204        1.04670       -1.13756
H          4.82437        0.40451        0.49230
S         -0.34783       -0.54130        1.51539
S         -0.90055        0.64174       -1.79396
Ta        -1.96802       -0.02004        0.06720
Ta         1.20596        0.54135       -0.26900
H         -2.55833        1.49929        0.71920
C          2.31144       -1.02711       -0.28683
H          1.56120        0.75947       -1.96736
C          3.36951       -2.00725       -0.19268
C          3.64108       -2.89714       -1.25096
C          4.16523       -2.10333        0.96371
C          4.67609       -3.81897       -1.16431
H          3.03415       -2.84351       -2.15147
C          5.19988       -3.02812        1.04841
H          3.93713       -1.45917        1.80598
C          5.46553       -3.88764       -0.01585
H          4.86958       -4.48930       -1.99758
H          5.79708       -3.08370        1.95473
H          6.27417       -4.60972        0.05080
H          1.44590       -1.40104       -0.93156
69
SI22(TS2)	G: -1962.3181620 a.u.
C          3.77878       -1.06732        0.33547
C          2.99136       -1.90801        1.17362
C          3.40981       -1.33892       -1.01921
C          2.20456       -2.74825        0.35006
C          2.42963       -2.37502       -1.01032
C          4.08250       -0.81697       -2.24953
C          1.89606       -3.03869       -2.23864
C          1.38916       -3.89086        0.85885
C          3.15564       -2.05402        2.65807
C          4.92341       -0.24324        0.81460
Ta         1.44922       -0.41773        0.04194
S         -0.68768       -1.93226       -0.53432
C         -3.90704       -1.10680        0.37859
C         -3.33982       -0.32399        1.44391
C         -4.30943       -0.21275       -0.64555
C         -3.47230        1.06652        1.09612
C         -4.04374        1.12429       -0.20652
C         -4.97551       -0.59205       -1.93330
C         -4.32905        2.38074       -0.96801
C         -3.13219        2.22195        1.96337
C         -2.79465       -0.85090        2.73044
C         -4.08095       -2.59557        0.38460
Ta        -1.90047       -0.05698       -0.38695
S         -0.36738        1.40518        0.36444
H          4.48850        0.18518       -2.11232
H          4.92026       -1.47133       -2.52966
H          3.39246       -0.78859       -3.09672
H          2.68962       -3.65672       -2.70442
H          1.05391       -3.68917       -2.01648
H          1.56466       -2.30771       -2.97627
H          0.72007       -3.57794        1.67580
H          0.77586       -4.33880        0.07888
H          2.05890       -4.66427        1.25806
H          3.93431       -2.79581        2.87431
H          3.45369       -1.10584        3.11247
H          2.23354       -2.38904        3.13176
H          5.30862        0.42643        0.03988
H          4.63684        0.38184        1.67267
H          5.74793       -0.90225        1.12665
H         -6.05911       -0.66179       -1.78767
H         -4.77519        0.14000       -2.71643
H         -4.62337       -1.56041       -2.28992
H         -3.62321        3.16746       -0.72391
H         -4.27864        2.20401       -2.04843
H         -5.33673        2.74919       -0.73889
H         -2.81298        3.09200        1.38345
H         -4.00412        2.51740        2.56539
H         -2.30809        1.97980        2.65051
H         -3.58387       -0.85762        3.50641
H         -2.42506       -1.86622        2.62239
H         -1.97569       -0.22529        3.09072
H         -5.06078       -2.85206        0.80730
H         -4.03830       -3.00111       -0.63133
H         -3.30491       -3.08987        0.96570
H          1.48870       -0.18355        1.75907
C          2.46333        1.28489       -0.30205
H          3.50881        1.14540       -0.59427
C          2.27165        2.74938       -0.27727
C          2.51326        3.53353       -1.42400
C          1.96205        3.43000        0.91942
C          2.41397        4.91841       -1.37873
H          2.76892        3.03531       -2.35701
C          1.87174        4.81647        0.96386
H          1.78840        2.84062        1.81506
C          2.09385        5.57467       -0.19093
H          2.59781        5.49427       -2.28431
H          1.64064        5.30954        1.90423
H          2.03049        6.65698       -0.14913
H         -2.16247        0.45838       -2.06366
69
SI22(2)	G: -1962.3535820 a.u.
C         -3.95785       -0.79121        1.27363
C         -4.32464       -0.55295       -0.09068
C         -4.16588        0.83868       -0.35376
C         -3.66362        1.45301        0.83280
C         -3.55992        0.44510        1.84976
C         -3.99196       -2.11730        1.96203
H         -3.28910       -2.15047        2.79732
H         -3.72897       -2.92608        1.27566
H         -4.99463       -2.32260        2.35515
C         -4.91069       -1.55817       -1.02883
H         -4.56333       -2.56692       -0.79771
H         -4.63987       -1.34316       -2.06470
H         -6.00465       -1.54880       -0.95632
C         -4.50303        1.54192       -1.62849
H         -5.53945        1.89885       -1.60573
H         -4.39467        0.87980       -2.49054
H         -3.85135        2.40350       -1.79174
C         -3.41596        2.91662        1.01500
H         -3.03449        3.37241        0.09854
H         -2.69310        3.10668        1.81184
H         -4.34650        3.42793        1.28799
C         -3.18288        0.67329        3.27820
H         -4.07609        0.89590        3.87362
H         -2.49103        1.51151        3.38267
H         -2.69723       -0.20548        3.70736
C          2.58566        2.65518       -0.24415
C          1.42004        3.02198        0.49861
C          1.41013        2.27061        1.70225
C          2.56522        1.42285        1.71027
C          3.30146        1.67904        0.51261
C          3.07181        3.32505       -1.48890
H          2.23878        3.67118       -2.10426
H          3.67276        2.64474       -2.09538
H          3.69234        4.19276       -1.23257
C          0.42319        4.05806        0.08957
H          0.77224        5.05850        0.37225
H         -0.54490        3.89238        0.56755
H          0.26010        4.04683       -0.99073
C          0.43982        2.42536        2.82672
H          0.35371        1.50700        3.41077
H         -0.55778        2.67842        2.45891
H          0.76495        3.23101        3.49595
C          2.98481        0.57462        2.86821
H          3.85452       -0.03385        2.61572
H          2.18288       -0.09637        3.18805
H          3.25895        1.20569        3.72223
C          4.64890        1.14417        0.15610
H          5.42989        1.84610        0.47252
H          4.74065        0.99442       -0.92202
H          4.84344        0.18149        0.63057
S         -0.32673       -0.57882        1.54641
S         -0.97828        1.21492       -1.45474
Ta        -1.96266       -0.04070        0.12154
Ta         1.20445        0.70321       -0.10739
H         -2.11978       -1.54876       -0.74591
C          2.22385       -0.87665       -0.46020
H          1.46040        1.23896       -1.75148
C          3.24608       -1.89415       -0.58556
C          3.51904       -2.50733       -1.82334
C          4.00064       -2.30043        0.52914
C          4.51919       -3.46399       -1.94203
H          2.94093       -2.21135       -2.69506
C          5.00111       -3.25875        0.40754
H          3.76807       -1.87116        1.49830
C          5.26991       -3.84260       -0.82866
H          4.71518       -3.91841       -2.90962
H          5.56763       -3.55776        1.28554
H          6.05111       -4.59130       -0.92351
H          1.29025       -1.12314       -1.06960
69
SI22(TS3)	G: -1962.3473021 a.u.
C         -3.46659       -1.54306       -0.56073
C         -2.35607       -2.29269       -1.05923
C         -3.34908       -1.44899        0.85768
C         -1.55799       -2.66421        0.06633
C         -2.16242       -2.13071        1.24892
C         -4.34115       -0.84526        1.79751
C         -1.72320       -2.38094        2.65489
C         -0.32409       -3.50784        0.02394
C         -2.15592       -2.73875       -2.47075
C         -4.61233       -1.04949       -1.38319
Ta        -1.40528       -0.32509       -0.12073
S          0.13702        0.25390        1.70971
C          3.62762        0.31225        1.24859
C          3.29210       -1.05668        1.05045
C          3.91617        0.88460       -0.03013
C          3.37864       -1.33526       -0.35396
C          3.76811       -0.13806       -1.01838
C          4.44493        2.26264       -0.27007
C          4.01928        0.00838       -2.48459
C          3.20719       -2.67135       -1.00401
C          3.00209       -2.04779        2.13284
C          3.69855        1.01967        2.56359
Ta         1.58876        0.22375       -0.04149
S          0.35913       -0.36971       -1.86104
H         -4.98886       -0.12222        1.29634
H         -4.98856       -1.62431        2.21769
H         -3.84519       -0.33316        2.62566
H         -2.20881       -3.28189        3.04937
H         -0.64179       -2.52219        2.71671
H         -1.97809       -1.54157        3.30545
H          0.20017       -3.39387       -0.92703
H          0.36839       -3.23148        0.82334
H         -0.57619       -4.56761        0.15168
H         -2.66695       -3.69245       -2.65218
H         -2.54580       -2.00170       -3.17622
H         -1.09548       -2.87132       -2.69588
H         -5.06135       -0.14730       -0.96042
H         -4.29576       -0.81406       -2.40163
H         -5.39694       -1.81333       -1.43752
H          5.53932        2.26371       -0.20068
H          4.16830        2.62858       -1.26096
H          4.05808        2.97114        0.46517
H          3.38051       -0.66295       -3.06351
H          3.81699        1.02763       -2.82236
H          5.06368       -0.22405       -2.72566
H          2.74749       -2.57822       -1.99062
H          4.18205       -3.15782       -1.12713
H          2.58044       -3.33500       -0.40545
H          3.93760       -2.45257        2.53668
H          2.44641       -1.58929        2.95360
H          2.41339       -2.89012        1.76243
H          4.71071        0.96271        2.98202
H          3.43768        2.07581        2.46045
H          3.00774        0.57990        3.28667
H         -2.14957        0.45134       -1.55090
C         -2.61061        1.30290        0.01082
H         -3.68966        1.17804        0.12793
C         -2.26793        2.71689       -0.08742
C         -3.13482        3.66984        0.48572
C         -1.08507        3.18795       -0.68825
C         -2.80917        5.01950        0.50670
H         -4.06551        3.33149        0.93585
C         -0.76822        4.54021       -0.67981
H         -0.42016        2.48535       -1.18041
C         -1.62121        5.46249       -0.07526
H         -3.48841        5.73108        0.96835
H          0.15056        4.87563       -1.15332
H         -1.37003        6.51935       -0.06930
H          1.74123        1.93601       -0.34949
2
H2		G: -1.1699051 a.u.
H          0.00000        0.00000        0.37207
H          0.00000        0.00000       -0.37207
15
Tol.		G: -271.2123701 a.u.
C         -2.41614        0.00006        0.00942
H         -2.82386       -0.88261       -0.49202
H         -2.82389        0.88910       -0.48056
H         -2.79323       -0.00673        1.03928
C         -0.91266        0.00017       -0.01208
C         -0.19506       -1.19993       -0.00921
C         -0.19486        1.20005       -0.00922
C          1.19733       -1.20294        0.00216
H         -0.73616       -2.14351       -0.01800
C          1.19762        1.20278        0.00216
H         -0.73572        2.14376       -0.01798
C          1.89989       -0.00012        0.00865
H          1.73481       -2.14737        0.00185
H          1.73524        2.14713        0.00185
H          2.98616       -0.00026        0.01431
